# Supplementary material for: CXCL10, SCGN, and H2BC5 as Potential Key Genes Regulated by HCV Infection
Source: Genes (Basel). 2024 Nov 22;15(12):1502. doi: 10.3390/genes15121502 (PMC11675613; doi:10.3390/genes15121502)
Supplement: Supplementary file 1 [file genes-15-01502-s001.zip]

Archive with 1 entries (1 files):
- genes-3281174-supplementary.pdf
